# Supplementary material for: Toxicity of Difenoconazole and Atrazine and Their Photodegradation Products on Aquatic Biota: Environmental Implications in Countries Lacking Good Agricultural Practices
Source: Toxics. 2023 Feb 24;11(3):213. doi: 10.3390/toxics11030213 (PMC10051296; doi:10.3390/toxics11030213)
Supplement: Supplementary file 1 [file toxics-11-00213-s001.zip]

Archive with 1 entries (1 files):
- toxics-2184172-supplementary.pdf
